# Supplementary material for: Social learning about construction behaviour via an artefact
Source: Anim Cogn. 2019 Feb 14;22(3):305–15. doi: 10.1007/s10071-019-01240-x (PMC6507502; doi:10.1007/s10071-019-01240-x)
Supplement: Supplementary file 2 — Supplementary material 2 (R 5 KB) [file 10071_2019_1240_MOESM2_ESM.r]

#Statistical analyses for:

#Social learning about construction behaviour via an artefact

#Alexis J. Breen, Clémence C. Bonneaud, Susan D. Healy & Lauren M. Guillette

#Author of R script: Alexis J. Breen

#This file runs all descriptive data and statisical analyses in the
#order in which they appear in the results section of the manuscript:
msdata<-read.csv(file.choose(),header=T,na.strings=c(""," ")) 

#Packages required:
library(car)
library(DHARMa)
library(lme4)
library(Rmisc)

#Data splits required:

Aviary<-msdata[msdata$Treatment == "Aviary", ]
Lab<-msdata[msdata$Treatment == "Lab", ]
Control<-msdata[msdata$Treatment == "Control",]
ExpI<-msdata[msdata$Experiment == "One",]
ExpII<-msdata[msdata$Experiment == "Two",]

#EXPERIMENT I analyses:

#Total time ± SE males in Exp. I interacted with material in Initial Preference Test
summarySE(ExpI,measurevar = "TotalTimeMaterial")
#Prop. of time ± SE aviary males in Exp. I interacted with preferred material in Initial Preference Test
summarySE(Aviary,measurevar = "InitialMaterialPreferenceProportion")
#Prop. of time ± SE laboratory males in Exp. I interacted with preferred material in Initial Preference Test
summarySE(Lab,measurevar = "InitialMaterialPreferenceProportion")

#Individual Initial Material Preference (IMP)

#Obtain count summaries
summary(Aviary)
summary(Lab)

#Test whether Aviary and Lab males show group IMP different from chance
wilcox.test(Aviary$InitialMaterialPreferenceProportion, mu = .5) 
wilcox.test(Lab$InitialMaterialPreferenceProportion, mu = .5) 

#Does the breeding environment (natal or novel) affect what material
#males first touch (Model 1), pick-up (Model 2), and deposit (Model 3)?

#Factor coding required
ExpI$FirstTouch<-as.factor(ExpI$FirstTouch)
ExpI$FirstPickUp<-as.factor(ExpI$FirstPickUp)
ExpI$FirstDeposit<-as.factor(ExpI$FirstDeposit)

#Build Model 1 - 3, respectively
Model1<-glm(FirstTouch~Treatment,family=binomial(link="logit"),data=ExpI)
Model2<-glm(FirstPickUp~Treatment,family=binomial(link="logit"),data=ExpI)
Model3<-glm(FirstDeposit~Treatment,family=binomial(link="logit"),data=ExpI)

#Determine Model 1 - 3 fit

#Model 1
#Visual inspection
simulationOutputTouch<-simulateResiduals(fittedModel=Model1, n=20000)
plotSimulatedResiduals(simulationOutput = simulationOutputTouch)
#Goodness-of-fit test (need p > 0.05 to be OK)
testUniformity(simulationOutput = simulationOutputTouch)

#Model 2
#Visual inspection
simulationOutputPickUp<-simulateResiduals(fittedModel=Model2, n=20000)
plotSimulatedResiduals(simulationOutput = simulationOutputPickUp)
#Goodness-of-fit test (need p > 0.05 to be OK)
testUniformity(simulationOutput = simulationOutputPickUp)

#Model 3
#Visual inspection
simulationOutputDeposit<-simulateResiduals(fittedModel=Model3, n=20000)
plotSimulatedResiduals(simulationOutput = simulationOutputDeposit)
#Goodness-of-fit test (need p > 0.05 to be OK)
testUniformity(simulationOutput = simulationOutputDeposit)

#Determine Model 1 - 3 significance
Anova(Model1, type='II', test="LR")
Anova(Model2, type='II', test="LR") 
Anova(Model3, type='II', test="LR") 

#Individual change in preference

#Obtain count summaries
summary(Aviary)
summary(Lab)

#Does observational experience of a nest affect whether EACH male changed preference? (Model 4)

#Build Model 4
Model4<-glm(ChangedPreference~Treatment,family=binomial(link="logit"),data=ExpI)

#Determine Model 4 fit
#Visual inspection
simulationOutputChangeExpI<-simulateResiduals(fittedModel=Model4, n=20000)
plotSimulatedResiduals(simulationOutput = simulationOutputChangeExpI)
#Goodness-of-fit test (need p > 0.05 to be OK)
testUniformity(simulationOutput = simulationOutputChangeExpI)

#Determine Model 4 significance
Anova(Model4, type='II', test="LR")

#Does observational experience of a nest affect whether males AS A GROUP changed preference?
#That is, whether Aviary and Lab males prefer same material from IMP different from chance
wilcox.test(Aviary$InitialPreferredInFinalPreference, mu = .5) 
wilcox.test(Lab$InitialPreferredInFinalPreference, mu = .5) 

#Does the breeding environment (natal or non-natal) affect males' propensity to
#select demonstrated material colour? (Model 5)

#Required combine of count data in final material colour preference test for
#the number of pieces of the demonstrated and non-demonstrated material colour
x<-cbind(ExpI$CountDem,ExpI$CountNonDem)
x

#Required factor coding
ExpI$Subject<-as.factor(ExpI$Subject)

#Build Model 5
Model5<-glmer(x~Treatment + (1|Subject),family=binomial(link="logit"),data=ExpI)

#Determine Model 5 fit
#Visual inspection
simulationOutputPropensity<-simulateResiduals(fittedModel=Model5, n=20000)
plotSimulatedResiduals(simulationOutput = simulationOutputPropensity)
#Goodness-of-fit test (need p > 0.05 to be OK)
testUniformity(simulationOutput = simulationOutputPropensity)

#Determine Model 5 significance
Anova(Model5, type='II', test="Chisq")

#EXPERIMENT II analyses:

#Total time ± SE males in Exp. II interacted with material in Initial Preference Test
summarySE(ExpII,measurevar = "TotalTimeMaterial")
#Prop. of time ± SE males in Exp. II interacted with preferred material in Initial Preference Test
summarySE(ExpII,measurevar = "InitialMaterialPreferenceProportion")

#Individual Initial Material Preference (IMP)

#Obtain count summaries
summary(Control)

#Test whether Control males show group IMP different from chance
wilcox.test(Control$InitialMaterialPreferenceProportion, mu = .5) 

#Do males retain (above chance) their initial material preference after no opportunity to view a nest?
wilcox.test(Control$InitialPreferredInFinalPreference, mu = .5,alternative="greater") 

#End script
