# Supplementary material for: Social learning about construction behaviour via an artefact
Source: Anim Cogn. 2019 Feb 14;22(3):305–15. doi: 10.1007/s10071-019-01240-x (PMC6507502; doi:10.1007/s10071-019-01240-x)
Supplement: Supplementary file 3 — Supplementary material 3 (CSV 2 KB) [file 10071_2019_1240_MOESM3_ESM.csv]

Subject	Experiment	Treatment	InitialTimePink	InitialTimeOrange	TotalTimeMaterial	InitialMaterialPreference	InitialMaterialPreferenceProportion	CountPink	CountOrange	CountDem	CountNonDem	FinalMaterialPreference	ChangedPreference	InitialPreferredInFinalPreference	FirstTouch	FirstPickUp	FirstDeposit
1	One	Lab	199	4.5	203.5	Pink	0.98	0	25	25	0	Orange	Yes	0	0	1	1
2	One	Lab	0	413.5	413.5	Orange	1	3	22	3	22	Orange	No	0.88	1	1	0
3	One	Lab	30.5	14.4	44.9	Pink	0.68	19	6	6	19	Pink	No	0.76	0	0	0
4	One	Aviary	62.5	723.5	786	Orange	0.92	0	25	0	25	Orange	No	1	1	0	0
5	One	Lab	5.5	92.5	98	Orange	0.94	2	23	2	23	Orange	No	0.92	0	0	0
6	One	Aviary	32	72	104	Orange	0.69	7	18	7	18	Orange	No	0.72	0	1	1
7	One	Lab	210.5	39.5	250	Pink	0.84	17	8	8	17	None	Yes	0.32	1	1	1
9	One	Lab	74.5	185.5	260	Orange	0.71	2	23	2	23	Orange	No	0.92	0	0	1
10	One	Aviary	12.5	17.5	30	Orange	0.58	3	22	3	22	Orange	No	0.88	1	0	0
11	One	Lab	42.5	9	51.5	Pink	0.83	1	24	24	1	Orange	Yes	0.04	0	0	1
12	One	Aviary	35	1	36	Pink	0.97	17	8	8	17	None	Yes	0.68	1	0	0
14	One	Aviary	105	29	134	Pink	0.78	0	25	25	0	Orange	Yes	0	1	1	1
15	One	Aviary	27	3.5	30.5	Pink	0.89	5	20	20	5	Orange	Yes	0.2	1	1	1
16	One	Aviary	112.5	83	195.5	Pink	0.58	12	13	13	12	None	Yes	0.48	1	1	1
17	One	Aviary	61.5	151	212.5	Orange	0.71	1	24	1	24	Orange	No	0.96	1	1	0
18	One	Lab	84.5	8	92.5	Pink	0.91	22	3	3	22	Pink	No	0.88	0	0	0
19	One	Aviary	83	382.5	465.5	Orange	0.82	0	25	0	25	Orange	No	1	0	0	0
20	One	Lab	1041	3.5	1044.5	Pink	0.996649114	22	3	3	22	Pink	No	0.88	1	1	1
21	One	Aviary	74.5	17	91.5	Pink	0.81								1	1
22	One	Lab	2.5	44	46.5	Orange	0.95	3	22	3	22	Orange	No	0.88	1	1	0
23	Two	Control	34.5	14.5	49	Pink	0.7
24	Two	Control	27.5	3.5	31	Pink	0.89	25	0			Pink	No	1
25	Two	Control	0	276.5	276.5	Orange	1	3	22			Orange	No	0.88
26	Two	Control	121.5	320.5	442	Orange	0.73	3	22			Orange	No	0.88
27	Two	Control	377	29	406	Pink	0.93	7	18			Orange	Yes	0.28
28	Two	Control	850.5	723	1573.5	Pink	0.54	24	1			Pink	No	0.96
29	Two	Control	11.5	33	44.5	Orange	0.74	0	25			Orange	No	1
30	Two	Control	40.5	14.5	55	Pink	0.74
31	Two	Control	201.5	370.5	572	Orange	0.65	0	25			Orange	No	1
